# Supplementary material for: Geoglyphs and formative-period activity in the middle Chillón Valley, Peru: Ceramic association and null-model tests of route proximity
Source: PLoS One. 2026 Jun 8;21(6):e0350855. doi: 10.1371/journal.pone.0350855 (PMC13245780; doi:10.1371/journal.pone.0350855)
Supplement: S1 Code — The script reads the survey polygons, route layers, geoglyph layers, and Huarabí ceramic points, allows the user to digitize exclusion polygons manually, converts those exclusions into feasible windows, checks whether observed geoglyphs and ceramics remain inside the retained window, and writes GeoPackage and CSV outputs summarizing exclusion area, feasible area, and retained proportion for each site. (R) [file pone.0350855.s009.R]

## ============================================================
# FORMATIVE GEOGLYPHS (Huarabí + Pichausa)
# R01. Build manual geomorphic exclusion masks from georeferenced
# RGB terrain imagery, entirely in R.
#
# FIXED VERSION
#   - removes unused dependency on lwgeom
#   - uses a more robust Windows package installer
#   - fails clearly if mapview/mapedit are still unavailable
## ============================================================

# ----------------------------
# 0) User settings
# ----------------------------
data_dir <- "C:/Users/chris/Documents/Papers CM/Formative Chillon/Plos One/Revised/Inputs"
scenario_name <- "strict"   # change to "strict" for the second pass
edit_mode <- "mapedit"
crop_pad_m <- 75
max_preview_cells <- 1200000

target_epsg <- 32718

# ----------------------------
# 1) Package bootstrap
# ----------------------------
robust_install <- function(pkgs) {
  options(repos = c(CRAN = "https://cloud.r-project.org"))

  # Windows-specific download method; avoids many RStudio SSL temp-file failures
  if (.Platform$OS.type == "windows") {
    old_method <- getOption("download.file.method")
    try(options(download.file.method = "wininet"), silent = TRUE)
  }

  for (p in pkgs) {
    if (!requireNamespace(p, quietly = TRUE)) {
      message("Installing missing package: ", p)
      tryCatch(
        install.packages(p, dependencies = TRUE, type = "binary"),
        error = function(e) {
          stop(
            "Failed to install package '", p, "'.\n",
            "Original error: ", conditionMessage(e), "\n",
            "Try running manually:\n",
            "  options(repos = c(CRAN = 'https://cloud.r-project.org'))\n",
            "  options(download.file.method = 'wininet')\n",
            "  install.packages('", p, "', dependencies = TRUE, type = 'binary')",
            call. = FALSE
          )
        }
      )
    }
  }
}

needed_pkgs <- c("Rcpp", "sf", "terra", "dplyr", "leaflet", "mapview", "mapedit")
robust_install(needed_pkgs)

suppressPackageStartupMessages({
  library(sf)
  library(terra)
  library(dplyr)
  library(leaflet)
  library(mapview)
  library(mapedit)
})

sf::sf_use_s2(FALSE)
terraOptions(progress = 1)

# ----------------------------
# 2) Paths
# ----------------------------
if (!dir.exists(data_dir)) stop("data_dir does not exist: ", data_dir, call. = FALSE)

f_h_survey <- file.path(data_dir, "poligono huarabi.gpkg")
f_p_survey <- file.path(data_dir, "quebrada Pichausa.gpkg")
f_h_roads  <- file.path(data_dir, "caminos principales huarabi.gpkg")
f_p_roads  <- file.path(data_dir, "caminos principales de Pichausa.gpkg")
f_h_geog   <- file.path(data_dir, "geoglifos huarabi Formative.gpkg")
f_p_geog   <- file.path(data_dir, "geoglifos Pichausa Formative.gpkg")
f_h_cer    <- file.path(data_dir, "Ceramica Formativa Huarabi.gpkg")
r_h        <- file.path(data_dir, "Huarabi Conjunto.tif")
r_p        <- file.path(data_dir, "pichausa.tif")

stopifnot(
  file.exists(f_h_survey), file.exists(f_p_survey),
  file.exists(f_h_roads),  file.exists(f_p_roads),
  file.exists(f_h_geog),   file.exists(f_p_geog),
  file.exists(f_h_cer),
  file.exists(r_h), file.exists(r_p)
)

# ----------------------------
# 3) Helpers
# ----------------------------
stamp_now <- function() format(Sys.time(), "%Y%m%d_%H%M%S")

read_first_layer <- function(path) {
  lyr <- st_layers(path)$name[1]
  x <- st_read(path, layer = lyr, quiet = TRUE) |> st_zm(drop = TRUE, what = "ZM")
  if (is.na(st_crs(x))) stop("CRS is NA in: ", basename(path), call. = FALSE)
  x
}

read_huarabi_survey_clean <- function(path, target_epsg = 32718) {
  x <- read_first_layer(path)

  # Safer than dplyr::filter(!st_is_empty(geometry)), which can fail because
  # the active geometry column is not always visible as a bare symbol inside
  # the data-masking environment.
  x <- x[!sf::st_is_empty(x), , drop = FALSE]

  if ("Name" %in% names(x)) {
    keep <- grepl("^Huarabi$", trimws(as.character(x$Name)), ignore.case = TRUE)
    if (sum(keep, na.rm = TRUE) == 1) x <- x[keep, , drop = FALSE]
  }

  if (nrow(x) != 1) {
    stop(
      "Could not isolate a single Huarabí survey polygon. ",
      "Inspect poligono huarabi.gpkg manually.",
      call. = FALSE
    )
  }

  x <- sf::st_transform(x, target_epsg)
  x <- sf::st_make_valid(x)
  x
}

read_polygon_window <- function(path, target_epsg = 32718) {
  x <- read_first_layer(path)
  x <- st_transform(x, target_epsg)
  x <- st_make_valid(x)
  g <- st_union(st_geometry(x))
  g <- st_collection_extract(st_sfc(g, crs = st_crs(x)), "POLYGON", warn = FALSE)
  if (length(g) == 0) stop("Survey geometry is not polygonal after cleaning.", call. = FALSE)
  st_as_sf(st_sfc(st_union(g), crs = st_crs(x)))
}

read_lines <- function(path, target_epsg = 32718) {
  x <- read_first_layer(path) |> st_transform(target_epsg)
  y <- st_collection_extract(x, "LINESTRING", warn = FALSE)
  if (nrow(y) == 0) stop("No LINESTRING geometries in: ", basename(path), call. = FALSE)
  st_make_valid(y)
}

read_points <- function(path, target_epsg = 32718) {
  x <- read_first_layer(path) |> st_transform(target_epsg)
  y <- st_collection_extract(x, "POINT", warn = FALSE)
  if (nrow(y) == 0) stop("No POINT geometries in: ", basename(path), call. = FALSE)
  st_make_valid(y)
}

read_geoglyphs <- function(path, target_epsg = 32718) {
  read_first_layer(path) |>
    st_transform(target_epsg) |>
    st_make_valid()
}

safe_intersection <- function(x, y) {
  st_intersection(st_make_valid(x), st_make_valid(y))
}

safe_difference <- function(x, y) {
  out <- suppressWarnings(st_difference(st_make_valid(x), st_make_valid(y)))
  st_make_valid(out)
}

crop_rgb_to_survey <- function(r, survey_sf, pad_m = 75, max_cells = 1200000) {
  v <- terra::vect(st_buffer(survey_sf, dist = pad_m))
  rc <- terra::crop(r, terra::ext(v), snap = "out")
  n_cells <- terra::ncell(rc)
  if (is.finite(n_cells) && n_cells > max_cells) {
    fact <- ceiling(sqrt(n_cells / max_cells))
    rc <- terra::aggregate(rc, fact = fact, fun = mean, na.rm = TRUE)
  }
  rc
}

prepare_rgb_for_leaflet <- function(r, survey_sf, pad_m = 75, max_cells = 1200000) {
  rc <- crop_rgb_to_survey(r, survey_sf, pad_m = pad_m, max_cells = max_cells)
  terra::project(rc, "EPSG:4326", method = "near")
}

empty_poly_sf <- function(crs_obj) {
  st_sf(
    site = character(0),
    scenario = character(0),
    polygon_id = integer(0),
    geometry = st_sfc(crs = crs_obj)
  )
}

as_polygon_sf <- function(x, crs_obj) {
  if (inherits(x, "sf")) return(x)
  if (inherits(x, "sfc")) return(st_sf(geometry = x))
  stop("Unsupported geometry object.", call. = FALSE)
}

run_mapedit_digitizer <- function(site_name, survey_sf, roads_sf, geog_sf, cer_sf = NULL,
                                  rgb_path, scenario_name, crop_pad_m = 75,
                                  max_preview_cells = 1200000) {
  message("\nOpening interactive editor for site: ", site_name,
          " | scenario: ", scenario_name)
  message("Draw exclusion polygons, then click Done in the editor.")

  r <- terra::rast(rgb_path)
  r_web <- prepare_rgb_for_leaflet(r, survey_sf, pad_m = crop_pad_m,
                                   max_cells = max_preview_cells)

  survey_web <- st_transform(survey_sf, 4326)
  roads_web  <- st_transform(roads_sf, 4326)
  geog_web   <- st_transform(geog_sf, 4326)
  cer_web    <- if (!is.null(cer_sf) && nrow(cer_sf) > 0) st_transform(cer_sf, 4326) else NULL

  m <- mapview(r_web, rgb = c(1, 2, 3), alpha = 1) +
    mapview(survey_web, color = "black", alpha.regions = 0, lwd = 3,
            layer.name = paste(site_name, "survey")) +
    mapview(roads_web, color = "gold", lwd = 2,
            layer.name = paste(site_name, "routes")) +
    mapview(geog_web, color = "red", lwd = 3,
            layer.name = paste(site_name, "geoglyphs"))

  if (!is.null(cer_web) && nrow(cer_web) > 0) {
    m <- m + mapview(cer_web, color = "cyan", cex = 5,
                     layer.name = paste(site_name, "ceramics"))
  }

  ed <- mapedit::editMap(m)
  drawn <- ed$finished

  if (is.null(drawn) || nrow(drawn) == 0) {
    message("No exclusion polygons were drawn for ", site_name, ".")
    return(empty_poly_sf(st_crs(survey_sf)))
  }

  drawn <- as_polygon_sf(drawn, st_crs(survey_web))
  drawn <- st_transform(drawn, st_crs(survey_sf))
  drawn <- st_collection_extract(st_make_valid(drawn), "POLYGON", warn = FALSE)

  if (nrow(drawn) == 0) {
    message("No valid polygon geometries were captured for ", site_name, ".")
    return(empty_poly_sf(st_crs(survey_sf)))
  }

  drawn <- safe_intersection(drawn, survey_sf)
  drawn <- st_make_valid(drawn)
  drawn <- drawn[!st_is_empty(drawn), ]

  if (nrow(drawn) == 0) {
    message("All drawn polygons fell outside the survey polygon for ", site_name, ".")
    return(empty_poly_sf(st_crs(survey_sf)))
  }

  drawn$site <- site_name
  drawn$scenario <- scenario_name
  drawn$polygon_id <- seq_len(nrow(drawn))
  drawn |> dplyr::select(site, scenario, polygon_id)
}

build_feasible_window <- function(survey_sf, excl_sf) {
  if (is.null(excl_sf) || nrow(excl_sf) == 0) return(st_make_valid(survey_sf))
  excl_union <- st_union(st_make_valid(st_geometry(excl_sf)))
  out <- safe_difference(survey_sf, st_as_sf(st_sfc(excl_union, crs = st_crs(survey_sf))))
  out <- st_collection_extract(out, "POLYGON", warn = FALSE)
  out <- out[!st_is_empty(out), ]
  if (nrow(out) == 0) stop("Exclusions removed the entire survey polygon.", call. = FALSE)
  st_make_valid(out)
}

check_observed_inside_window <- function(site_name, feasible_sf, geog_sf, cer_sf = NULL) {
  g_ok <- st_covered_by(st_make_valid(geog_sf), st_union(st_make_valid(feasible_sf)), sparse = FALSE)
  if (!all(g_ok)) {
    warning(site_name, ": some observed geoglyph geometry falls outside the feasible window. Review the mask.")
  }
  if (!is.null(cer_sf) && nrow(cer_sf) > 0) {
    c_ok <- st_covered_by(st_make_valid(cer_sf), st_union(st_make_valid(feasible_sf)), sparse = FALSE)
    if (!all(c_ok)) {
      warning(site_name, ": some ceramic points fall outside the feasible window. Review the mask.")
    }
  }
}

# ----------------------------
# 4) Read data
# ----------------------------
h_survey <- read_huarabi_survey_clean(f_h_survey, target_epsg = target_epsg)
p_survey <- read_polygon_window(f_p_survey, target_epsg = target_epsg)

h_roads <- read_lines(f_h_roads, target_epsg = target_epsg)
p_roads <- read_lines(f_p_roads, target_epsg = target_epsg)
h_geog  <- read_geoglyphs(f_h_geog, target_epsg = target_epsg)
p_geog  <- read_geoglyphs(f_p_geog, target_epsg = target_epsg)
h_cer   <- read_points(f_h_cer, target_epsg = target_epsg)

# ----------------------------
# 5) Interactive digitizing
# ----------------------------
if (!identical(edit_mode, "mapedit")) {
  stop("Unsupported edit_mode. Currently implemented: 'mapedit'.", call. = FALSE)
}

h_excl <- run_mapedit_digitizer(
  site_name = "HUARABI",
  survey_sf = h_survey,
  roads_sf = h_roads,
  geog_sf = h_geog,
  cer_sf = h_cer,
  rgb_path = r_h,
  scenario_name = scenario_name,
  crop_pad_m = crop_pad_m,
  max_preview_cells = max_preview_cells
)

p_excl <- run_mapedit_digitizer(
  site_name = "PICHAUSA",
  survey_sf = p_survey,
  roads_sf = p_roads,
  geog_sf = p_geog,
  cer_sf = NULL,
  rgb_path = r_p,
  scenario_name = scenario_name,
  crop_pad_m = crop_pad_m,
  max_preview_cells = max_preview_cells
)

# ----------------------------
# 6) Build feasible windows
# ----------------------------
h_feasible <- build_feasible_window(h_survey, h_excl)
p_feasible <- build_feasible_window(p_survey, p_excl)

check_observed_inside_window("HUARABI", h_feasible, h_geog, h_cer)
check_observed_inside_window("PICHAUSA", p_feasible, p_geog, NULL)

h_excl_area <- if (nrow(h_excl) > 0) as.numeric(sum(st_area(h_excl))) / 10000 else 0
p_excl_area <- if (nrow(p_excl) > 0) as.numeric(sum(st_area(p_excl))) / 10000 else 0
h_survey_area <- as.numeric(sum(st_area(h_survey))) / 10000
p_survey_area <- as.numeric(sum(st_area(p_survey))) / 10000
h_feas_area <- as.numeric(sum(st_area(h_feasible))) / 10000
p_feas_area <- as.numeric(sum(st_area(p_feasible))) / 10000

summary_df <- data.frame(
  site = c("HUARABI", "PICHAUSA"),
  scenario = scenario_name,
  survey_area_ha = c(h_survey_area, p_survey_area),
  exclusion_area_ha = c(h_excl_area, p_excl_area),
  feasible_area_ha = c(h_feas_area, p_feas_area),
  feasible_prop = c(h_feas_area / h_survey_area, p_feas_area / p_survey_area)
)

# ----------------------------
# 7) Write outputs
# ----------------------------
stamp <- stamp_now()
out_excl <- file.path(data_dir, paste0("FORMATIVE_GEOMORPHIC_exclusions_", scenario_name, "_", stamp, ".gpkg"))
out_feas <- file.path(data_dir, paste0("FORMATIVE_GEOMORPHIC_feasible_windows_", scenario_name, "_", stamp, ".gpkg"))
out_csv  <- file.path(data_dir, paste0("FORMATIVE_GEOMORPHIC_mask_summary_", scenario_name, "_", stamp, ".csv"))

excl_all <- bind_rows(h_excl, p_excl)
feas_all <- bind_rows(
  h_feasible |> mutate(site = "HUARABI", scenario = scenario_name),
  p_feasible |> mutate(site = "PICHAUSA", scenario = scenario_name)
) |> dplyr::select(site, scenario)

if (nrow(excl_all) > 0) {
  st_write(excl_all, out_excl, layer = "exclusions", append = FALSE, quiet = TRUE)
} else {
  message("No exclusion polygons were drawn. No exclusion GeoPackage written.")
}

st_write(feas_all, out_feas, layer = "feasible_windows", append = FALSE, quiet = TRUE)
write.csv(summary_df, out_csv, row.names = FALSE)

message("\nWrote outputs:")
if (nrow(excl_all) > 0) message("  ", out_excl)
message("  ", out_feas)
message("  ", out_csv)
message("\nDone.")
