# Supplementary material for: Geoglyphs and formative-period activity in the middle Chillón Valley, Peru: Ceramic association and null-model tests of route proximity
Source: PLoS One. 2026 Jun 8;21(6):e0350855. doi: 10.1371/journal.pone.0350855 (PMC13245780; doi:10.1371/journal.pone.0350855)
Supplement: S2 Code — In practice, it generates the alternative stricter feasible windows used later in sensitivity analysis. The script includes a more robust package installer, removes the unused lwgeom dependency, and fails clearly if the interactive mapping packages are unavailable. Its outputs are the exclusion polygons, feasible-window GeoPackage, and a mask-summary. (R) [file pone.0350855.s010.R]

## ============================================================
# FORMATIVE GEOGLYPHS (Huarabí + Pichausa)
# R01. Build manual geomorphic exclusion masks from georeferenced
# RGB terrain imagery, entirely in R.
#
# FIXED VERSION
#   - removes unused dependency on lwgeom
#   - uses a more robust Windows package installer
#   - fails clearly if mapview/mapedit are still unavailable
## ============================================================

# ----------------------------
# 0) User settings
# ----------------------------
data_dir <- "C:/Users/chris/Documents/Papers CM/Formative Chillon/Plos One/Revised/Inputs"
scenario_name <- "screened"   # change to "strict" for the second pass
edit_mode <- "mapedit"
crop_pad_m <- 75
max_preview_cells <- 1200000

target_epsg <- 32718

# ----------------------------
# 1) Package bootstrap
# ----------------------------
robust_install <- function(pkgs) {
  options(repos = c(CRAN = "https://cloud.r-project.org"))

  # Windows-specific download method; avoids many RStudio SSL temp-file failures
  if (.Platform$OS.type == "windows") {
    old_method <- getOption("download.file.method")
    try(options(download.file.method = "wininet"), silent = TRUE)
  }

  for (p in pkgs) {
    if (!requireNamespace(p, quietly = TRUE)) {
      message("Installing missing package: ", p)
      tryCatch(
        install.packages(p, dependencies = TRUE, type = "binary"),
        error = function(e) {
          stop(
            "Failed to install package '", p, "'.\n",
            "Original error: ", conditionMessage(e), "\n",
            "Try running manually:\n",
            "  options(repos = c(CRAN = 'https://cloud.r-project.org'))\n",
            "  options(download.file.method = 'wininet')\n",
            "  install.packages('", p, "', dependencies = TRUE, type = 'binary')",
            call. = FALSE
          )
        }
      )
    }
  }
}

needed_pkgs <- c("Rcpp", "sf", "terra", "dplyr", "leaflet", "mapview", "mapedit")
robust_install(needed_pkgs)

suppressPackageStartupMessages({
  library(sf)
  library(terra)
  library(dplyr)
  library(leaflet)
  library(mapview)
  library(mapedit)
})

sf::sf_use_s2(FALSE)
terraOptions(progress = 1)

# ----------------------------
# 2) Paths
# ----------------------------
if (!dir.exists(data_dir)) stop("data_dir does not exist: ", data_dir, call. = FALSE)

f_h_survey <- file.path(data_dir, "poligono huarabi.gpkg")
f_p_survey <- file.path(data_dir, "quebrada Pichausa.gpkg")
f_h_roads  <- file.path(data_dir, "caminos principales huarabi.gpkg")
f_p_roads  <- file.path(data_dir, "caminos principales de Pichausa.gpkg")
f_h_geog   <- file.path(data_dir, "geoglifos huarabi Formative.gpkg")
f_p_geog   <- file.path(data_dir, "geoglifos Pichausa Formative.gpkg")
f_h_cer    <- file.path(data_dir, "Ceramica Formativa Huarabi.gpkg")
r_h        <- file.path(data_dir, "Huarabi Conjunto.tif")
r_p        <- file.path(data_dir, "pichausa.tif")

stopifnot(
  file.exists(f_h_survey), file.exists(f_p_survey),
  file.exists(f_h_roads),  file.exists(f_p_roads),
  file.exists(f_h_geog),   file.exists(f_p_geog),
  file.exists(f_h_cer),
  file.exists(r_h), file.exists(r_p)
)

# ----------------------------
# 3) Helpers
# ----------------------------
stamp_now <- function() format(Sys.time(), "%Y%m%d_%H%M%S")

read_first_layer <- function(path) {
  lyr <- st_layers(path)$name[1]
  x <- st_read(path, layer = lyr, quiet = TRUE) |> st_zm(drop = TRUE, what = "ZM")
  if (is.na(st_crs(x))) stop("CRS is NA in: ", basename(path), call. = FALSE)
  x
}

read_huarabi_survey_clean <- function(path, target_epsg = 32718) {
  x <- read_first_layer(path)

  # Safer than dplyr::filter(!st_is_empty(geometry)), which can fail because
  # the active geometry column is not always visible as a bare symbol inside
  # the data-masking environment.
  x <- x[!sf::st_is_empty(x), , drop = FALSE]

  if ("Name" %in% names(x)) {
    keep <- grepl("^Huarabi$", trimws(as.character(x$Name)), ignore.case = TRUE)
    if (sum(keep, na.rm = TRUE) == 1) x <- x[keep, , drop = FALSE]
  }

  if (nrow(x) != 1) {
    stop(
      "Could not isolate a single Huarabí survey polygon. ",
      "Inspect poligono huarabi.gpkg manually.",
      call. = FALSE
    )
  }

  x <- sf::st_transform(x, target_epsg)
  x <- sf::st_make_valid(x)
  x
}

read_polygon_window <- function(path, target_epsg = 32718) {
  x <- read_first_layer(path)
  x <- st_transform(x, target_epsg)
  x <- st_make_valid(x)
  g <- st_union(st_geometry(x))
  g <- st_collection_extract(st_sfc(g, crs = st_crs(x)), "POLYGON", warn = FALSE)
  if (length(g) == 0) stop("Survey geometry is not polygonal after cleaning.", call. = FALSE)
  st_as_sf(st_sfc(st_union(g), crs = st_crs(x)))
}

read_lines <- function(path, target_epsg = 32718) {
  x <- read_first_layer(path) |> st_transform(target_epsg)
  y <- st_collection_extract(x, "LINESTRING", warn = FALSE)
  if (nrow(y) == 0) stop("No LINESTRING geometries in: ", basename(path), call. = FALSE)
  st_make_valid(y)
}

read_points <- function(path, target_epsg = 32718) {
  x <- read_first_layer(path) |> st_transform(target_epsg)
  y <- st_collection_extract(x, "POINT", warn = FALSE)
  if (nrow(y) == 0) stop("No POINT geometries in: ", basename(path), call. = FALSE)
  st_make_valid(y)
}

read_geoglyphs <- function(path, target_epsg = 32718) {
  read_first_layer(path) |>
    st_transform(target_epsg) |>
    st_make_valid()
}

safe_intersection <- function(x, y) {
  st_intersection(st_make_valid(x), st_make_valid(y))
}

safe_difference <- function(x, y) {
  out <- suppressWarnings(st_difference(st_make_valid(x), st_make_valid(y)))
  st_make_valid(out)
}

crop_rgb_to_survey <- function(r, survey_sf, pad_m = 75, max_cells = 1200000) {
  v <- terra::vect(st_buffer(survey_sf, dist = pad_m))
  rc <- terra::crop(r, terra::ext(v), snap = "out")
  n_cells <- terra::ncell(rc)
  if (is.finite(n_cells) && n_cells > max_cells) {
    fact <- ceiling(sqrt(n_cells / max_cells))
    rc <- terra::aggregate(rc, fact = fact, fun = mean, na.rm = TRUE)
  }
  rc
}

prepare_rgb_for_leaflet <- function(r, survey_sf, pad_m = 75, max_cells = 1200000) {
  rc <- crop_rgb_to_survey(r, survey_sf, pad_m = pad_m, max_cells = max_cells)
  terra::project(rc, "EPSG:4326", method = "near")
}

empty_poly_sf <- function(crs_obj) {
  st_sf(
    site = character(0),
    scenario = character(0),
    polygon_id = integer(0),
    geometry = st_sfc(crs = crs_obj)
  )
}

as_polygon_sf <- function(x, crs_obj) {
  if (inherits(x, "sf")) return(x)
  if (inherits(x, "sfc")) return(st_sf(geometry = x))
  stop("Unsupported geometry object.", call. = FALSE)
}

run_mapedit_digitizer <- function(site_name, survey_sf, roads_sf, geog_sf, cer_sf = NULL,
                                  rgb_path, scenario_name, crop_pad_m = 75,
                                  max_preview_cells = 1200000) {
  message("\nOpening interactive editor for site: ", site_name,
          " | scenario: ", scenario_name)
  message("Draw exclusion polygons, then click Done in the editor.")

  r <- terra::rast(rgb_path)
  r_web <- prepare_rgb_for_leaflet(r, survey_sf, pad_m = crop_pad_m,
                                   max_cells = max_preview_cells)

  survey_web <- st_transform(survey_sf, 4326)
  roads_web  <- st_transform(roads_sf, 4326)
  geog_web   <- st_transform(geog_sf, 4326)
  cer_web    <- if (!is.null(cer_sf) && nrow(cer_sf) > 0) st_transform(cer_sf, 4326) else NULL

  m <- mapview(r_web, rgb = c(1, 2, 3), alpha = 1) +
    mapview(survey_web, color = "black", alpha.regions = 0, lwd = 3,
            layer.name = paste(site_name, "survey")) +
    mapview(roads_web, color = "gold", lwd = 2,
            layer.name = paste(site_name, "routes")) +
    mapview(geog_web, color = "red", lwd = 3,
            layer.name = paste(site_name, "geoglyphs"))

  if (!is.null(cer_web) && nrow(cer_web) > 0) {
    m <- m + mapview(cer_web, color = "cyan", cex = 5,
                     layer.name = paste(site_name, "ceramics"))
  }

  ed <- mapedit::editMap(m)
  drawn <- ed$finished

  if (is.null(drawn) || nrow(drawn) == 0) {
    message("No exclusion polygons were drawn for ", site_name, ".")
    return(empty_poly_sf(st_crs(survey_sf)))
  }

  drawn <- as_polygon_sf(drawn, st_crs(survey_web))
  drawn <- st_transform(drawn, st_crs(survey_sf))
  drawn <- st_collection_extract(st_make_valid(drawn), "POLYGON", warn = FALSE)

  if (nrow(drawn) == 0) {
    message("No valid polygon geometries were captured for ", site_name, ".")
    return(empty_poly_sf(st_crs(survey_sf)))
  }

  drawn <- safe_intersection(drawn, survey_sf)
  drawn <- st_make_valid(drawn)
  drawn <- drawn[!st_is_empty(drawn), ]

  if (nrow(drawn) == 0) {
    message("All drawn polygons fell outside the survey polygon for ", site_name, ".")
    return(empty_poly_sf(st_crs(survey_sf)))
  }

  drawn$site <- site_name
  drawn$scenario <- scenario_name
  drawn$polygon_id <- seq_len(nrow(drawn))
  drawn |> dplyr::select(site, scenario, polygon_id)
}

build_feasible_window <- function(survey_sf, excl_sf) {
  if (is.null(excl_sf) || nrow(excl_sf) == 0) return(st_make_valid(survey_sf))
  excl_union <- st_union(st_make_valid(st_geometry(excl_sf)))
  out <- safe_difference(survey_sf, st_as_sf(st_sfc(excl_union, crs = st_crs(survey_sf))))
  out <- st_collection_extract(out, "POLYGON", warn = FALSE)
  out <- out[!st_is_empty(out), ]
  if (nrow(out) == 0) stop("Exclusions removed the entire survey polygon.", call. = FALSE)
  st_make_valid(out)
}

check_observed_inside_window <- function(site_name, feasible_sf, geog_sf, cer_sf = NULL) {
  g_ok <- st_covered_by(st_make_valid(geog_sf), st_union(st_make_valid(feasible_sf)), sparse = FALSE)
  if (!all(g_ok)) {
    warning(site_name, ": some observed geoglyph geometry falls outside the feasible window. Review the mask.")
  }
  if (!is.null(cer_sf) && nrow(cer_sf) > 0) {
    c_ok <- st_covered_by(st_make_valid(cer_sf), st_union(st_make_valid(feasible_sf)), sparse = FALSE)
    if (!all(c_ok)) {
      warning(site_name, ": some ceramic points fall outside the feasible window. Review the mask.")
    }
  }
}

# ----------------------------
# 4) Read data
# ----------------------------
h_survey <- read_huarabi_survey_clean(f_h_survey, target_epsg = target_epsg)
p_survey <- read_polygon_window(f_p_survey, target_epsg = target_epsg)

h_roads <- read_lines(f_h_roads, target_epsg = target_epsg)
p_roads <- read_lines(f_p_roads, target_epsg = target_epsg)
h_geog  <- read_geoglyphs(f_h_geog, target_epsg = target_epsg)
p_geog  <- read_geoglyphs(f_p_geog, target_epsg = target_epsg)
h_cer   <- read_points(f_h_cer, target_epsg = target_epsg)

# ----------------------------
# 5) Interactive digitizing
# ----------------------------
if (!identical(edit_mode, "mapedit")) {
  stop("Unsupported edit_mode. Currently implemented: 'mapedit'.", call. = FALSE)
}

h_excl <- run_mapedit_digitizer(
  site_name = "HUARABI",
  survey_sf = h_survey,
  roads_sf = h_roads,
  geog_sf = h_geog,
  cer_sf = h_cer,
  rgb_path = r_h,
  scenario_name = scenario_name,
  crop_pad_m = crop_pad_m,
  max_preview_cells = max_preview_cells
)

p_excl <- run_mapedit_digitizer(
  site_name = "PICHAUSA",
  survey_sf = p_survey,
  roads_sf = p_roads,
  geog_sf = p_geog,
  cer_sf = NULL,
  rgb_path = r_p,
  scenario_name = scenario_name,
  crop_pad_m = crop_pad_m,
  max_preview_cells = max_preview_cells
)

# ----------------------------
# 6) Build feasible windows
# ----------------------------
h_feasible <- build_feasible_window(h_survey, h_excl)
p_feasible <- build_feasible_window(p_survey, p_excl)

check_observed_inside_window("HUARABI", h_feasible, h_geog, h_cer)
check_observed_inside_window("PICHAUSA", p_feasible, p_geog, NULL)

h_excl_area <- if (nrow(h_excl) > 0) as.numeric(sum(st_area(h_excl))) / 10000 else 0
p_excl_area <- if (nrow(p_excl) > 0) as.numeric(sum(st_area(p_excl))) / 10000 else 0
h_survey_area <- as.numeric(sum(st_area(h_survey))) / 10000
p_survey_area <- as.numeric(sum(st_area(p_survey))) / 10000
h_feas_area <- as.numeric(sum(st_area(h_feasible))) / 10000
p_feas_area <- as.numeric(sum(st_area(p_feasible))) / 10000

summary_df <- data.frame(
  site = c("HUARABI", "PICHAUSA"),
  scenario = scenario_name,
  survey_area_ha = c(h_survey_area, p_survey_area),
  exclusion_area_ha = c(h_excl_area, p_excl_area),
  feasible_area_ha = c(h_feas_area, p_feas_area),
  feasible_prop = c(h_feas_area / h_survey_area, p_feas_area / p_survey_area)
)

# ----------------------------
# 7) Write outputs
# ----------------------------
stamp <- stamp_now()
out_excl <- file.path(data_dir, paste0("FORMATIVE_GEOMORPHIC_exclusions_", scenario_name, "_", stamp, ".gpkg"))
out_feas <- file.path(data_dir, paste0("FORMATIVE_GEOMORPHIC_feasible_windows_", scenario_name, "_", stamp, ".gpkg"))
out_csv  <- file.path(data_dir, paste0("FORMATIVE_GEOMORPHIC_mask_summary_", scenario_name, "_", stamp, ".csv"))

excl_all <- bind_rows(h_excl, p_excl)
feas_all <- bind_rows(
  h_feasible |> mutate(site = "HUARABI", scenario = scenario_name),
  p_feasible |> mutate(site = "PICHAUSA", scenario = scenario_name)
) |> dplyr::select(site, scenario)

if (nrow(excl_all) > 0) {
  st_write(excl_all, out_excl, layer = "exclusions", append = FALSE, quiet = TRUE)
} else {
  message("No exclusion polygons were drawn. No exclusion GeoPackage written.")
}

st_write(feas_all, out_feas, layer = "feasible_windows", append = FALSE, quiet = TRUE)
write.csv(summary_df, out_csv, row.names = FALSE)

message("\nWrote outputs:")
if (nrow(excl_all) > 0) message("  ", out_excl)
message("  ", out_feas)
message("  ", out_csv)
message("\nDone.")
