# Supplementary material for: Geoglyphs and formative-period activity in the middle Chillón Valley, Peru: Ceramic association and null-model tests of route proximity
Source: PLoS One. 2026 Jun 8;21(6):e0350855. doi: 10.1371/journal.pone.0350855 (PMC13245780; doi:10.1371/journal.pone.0350855)
Supplement: S3 Code — It reads the original survey, route, geoglyph, and ceramic layers; imports the screened and strict feasible-window outputs from Script R01; rebuilds feasible windows automatically if the GeoPackages are missing or empty; samples points along geoglyph templates; computes nearest-route distances; performs 999 Monte Carlo simulations across both buffer-defined and geomorphic scenarios; calculates ECDF-based discrepancy statistics, Monte Carlo p-values, median-based effect sizes, and k-sensitivity results; and writes the scenario/effect/k-sensitivity CSV outputs used in the manuscript and SI. It also exports the SI figures for geomorphic windows, placement diagnostics, observed-versus-simulated medians, and ECDF k-sensitivity. (R) [file pone.0350855.s011.R]

## ============================================================
# FORMATIVE GEOGLYPHS (Huarabí + Pichausa) + HUARABÍ CERAMICS
# R02. Geomorphically screened shape-preserving Monte Carlo analysis.
#
# FIXED VERSION (2026-04-08)
#   - removes duplicated/contradictory settings at the top
#   - uses the new 20260408 screened/strict outputs by default
#   - if a feasible-window GPKG is missing or contains empty geometry for a site,
#     it automatically rebuilds that site's feasible window from the matching
#     exclusions GPKG and the original survey polygon
#   - tolerates either "Huarabi Conjunto.tif" or "Hurabi Conjunto.tif"
# ============================================================

# ----------------------------
# 0) User settings
# ----------------------------
data_dir <- "C:/Users/chris/Documents/Papers CM/Formative Chillon/Plos One/Revised/Inputs"
target_epsg <- 32718

nsim <- 999
grid_n <- 300L
max_tries_place <- 5000L

buffer_scenarios_m <- c(0, 100, 250, 500, 1000)
include_buffer_scenarios <- TRUE
include_geomorphic_scenarios <- TRUE
geomorphic_scenarios <- c("screened", "strict")

HUARABI_FORMATIVE_MOTIFS <- c("G_T1", "G_T4")
k_main <- 20
k_values <- c(10, 20, 40)
primary_scenario_preference <- c("screened", "strict", "survey_0m")
WRITE_POOLED_COLUMNS <- FALSE

# Pin the freshly redone Script 1 outputs here.
screened_gpkg_override <- file.path(data_dir, "FORMATIVE_GEOMORPHIC_feasible_windows_screened_20260408_093627.gpkg")
strict_gpkg_override   <- file.path(data_dir, "FORMATIVE_GEOMORPHIC_feasible_windows_strict_20260408_094703.gpkg")

screened_excl_override <- file.path(data_dir, "FORMATIVE_GEOMORPHIC_exclusions_screened_20260408_093627.gpkg")
strict_excl_override   <- file.path(data_dir, "FORMATIVE_GEOMORPHIC_exclusions_strict_20260408_094703.gpkg")

# ----------------------------
# 1) Packages
# ----------------------------
pkgs <- c("sf", "terra", "dplyr", "ggplot2", "patchwork")
to_install <- pkgs[!vapply(pkgs, requireNamespace, logical(1), quietly = TRUE)]
if (length(to_install) > 0) install.packages(to_install)

suppressPackageStartupMessages({
  library(sf)
  library(terra)
  library(dplyr)
  library(ggplot2)
  library(patchwork)
})

sf::sf_use_s2(FALSE)

# ----------------------------
# 2) Paths
# ----------------------------
if (!dir.exists(data_dir)) stop("data_dir does not exist: ", data_dir, call. = FALSE)

f_h_survey <- file.path(data_dir, "poligono huarabi.gpkg")
f_h_roads  <- file.path(data_dir, "caminos principales huarabi.gpkg")
f_h_geog   <- file.path(data_dir, "geoglifos huarabi Formative.gpkg")
f_h_ceram  <- file.path(data_dir, "Ceramica Formativa Huarabi.gpkg")

f_p_survey <- file.path(data_dir, "quebrada Pichausa.gpkg")
f_p_roads  <- file.path(data_dir, "caminos principales de Pichausa.gpkg")
f_p_geog   <- file.path(data_dir, "geoglifos Pichausa Formative.gpkg")

r_h_candidates <- c(
  file.path(data_dir, "Huarabi Conjunto.tif"),
  file.path(data_dir, "pichausa.tif")
)
r_h <- r_h_candidates[file.exists(r_h_candidates)][1]
if (length(r_h) == 0 || is.na(r_h)) r_h <- NA_character_

r_p <- file.path(data_dir, "pichausa.tif")

stopifnot(
  file.exists(f_h_survey), file.exists(f_h_roads), file.exists(f_h_geog), file.exists(f_h_ceram),
  file.exists(f_p_survey), file.exists(f_p_roads), file.exists(f_p_geog)
)
if (!file.exists(r_p)) message("Pichausa RGB TIFF not found; map figure will skip RGB if needed.")
if (is.na(r_h) || !file.exists(r_h)) message("Huarabí RGB TIFF not found; map figure will skip RGB if needed.")

# ----------------------------
# 3) Helpers
# ----------------------------
stamp_now <- function() format(Sys.time(), "%Y%m%d_%H%M%S")

read_first_layer <- function(path) {
  lyr <- st_layers(path)$name[1]
  x <- st_read(path, layer = lyr, quiet = TRUE) |> st_zm(drop = TRUE, what = "ZM")
  if (is.na(st_crs(x))) stop("CRS is NA in: ", basename(path), call. = FALSE)
  x
}

geom_to_polygon_sfc <- function(g, crs_obj = NA) {
  s <- if (inherits(g, "sf")) {
    sf::st_geometry(g)
  } else if (inherits(g, "sfc")) {
    g
  } else {
    sf::st_sfc(g, crs = crs_obj)
  }
  if (!is.na(crs_obj)[1] && is.na(sf::st_crs(s))) sf::st_crs(s) <- crs_obj
  s <- sf::st_make_valid(s)
  gt <- unique(as.character(sf::st_geometry_type(s, by_geometry = TRUE)))
  if (all(gt %in% c("POLYGON", "MULTIPOLYGON"))) {
    return(suppressWarnings(sf::st_cast(s, "MULTIPOLYGON", warn = FALSE)))
  }
  p <- tryCatch({
    s_gc <- suppressWarnings(sf::st_cast(s, "GEOMETRYCOLLECTION", warn = FALSE))
    suppressWarnings(sf::st_collection_extract(s_gc, "POLYGON", warn = FALSE))
  }, error = function(e) NULL)
  if (!is.null(p) && length(p) > 0) {
    return(suppressWarnings(sf::st_cast(p, "MULTIPOLYGON", warn = FALSE)))
  }
  p2 <- tryCatch({
    suppressWarnings(sf::st_cast(s, "MULTIPOLYGON", warn = FALSE))
  }, error = function(e) NULL)
  if (!is.null(p2) && length(p2) > 0) {
    return(p2)
  }
  stop("Geometry is not polygonal.", call. = FALSE)
}

is_empty_window <- function(x) {
  is.null(x) || !inherits(x, "sf") || nrow(x) == 0 || all(sf::st_is_empty(sf::st_geometry(x)))
}

assert_window_ok <- function(x, label = "window") {
  if (is_empty_window(x)) stop(label, " has only empty geometry.", call. = FALSE)
  invisible(TRUE)
}

read_huarabi_survey_clean <- function(path, target_epsg = 32718) {
  x <- read_first_layer(path)
  x <- x[!sf::st_is_empty(x), , drop = FALSE]
  if ("Name" %in% names(x)) {
    keep <- grepl("^Huarabi$", trimws(as.character(x$Name)), ignore.case = TRUE)
    if (sum(keep, na.rm = TRUE) == 1) x <- x[keep, , drop = FALSE]
  }
  if (nrow(x) != 1) stop("Could not isolate a single Huarabí survey polygon.", call. = FALSE)
  st_make_valid(st_transform(x, target_epsg))
}

read_polygon_window <- function(path, target_epsg = 32718) {
  x <- read_first_layer(path) |> st_transform(target_epsg) |> st_make_valid()
  g_poly <- geom_to_polygon_sfc(st_geometry(x), st_crs(x))
  st_as_sf(st_sfc(st_union(g_poly), crs = st_crs(g_poly)))
}

read_lines <- function(path, target_epsg = 32718) {
  x <- read_first_layer(path) |> st_transform(target_epsg) |> st_make_valid()
  gt <- unique(as.character(st_geometry_type(x, by_geometry = TRUE)))
  if (!all(gt %in% c("LINESTRING", "MULTILINESTRING", "GEOMETRYCOLLECTION"))) {
    stop("No line geometry in: ", basename(path), call. = FALSE)
  }
  y <- suppressWarnings(st_collection_extract(x, "LINESTRING", warn = FALSE))
  if (nrow(y) == 0) {
    y <- tryCatch(suppressWarnings(st_cast(x, "LINESTRING", warn = FALSE)), error = function(e) NULL)
    if (is.null(y) || nrow(y) == 0) stop("No LINESTRING geometries in: ", basename(path), call. = FALSE)
  }
  st_make_valid(y)
}

read_points <- function(path, target_epsg = 32718) {
  x <- read_first_layer(path) |> st_transform(target_epsg) |> st_make_valid()
  gt <- unique(as.character(st_geometry_type(x, by_geometry = TRUE)))
  if (!all(gt %in% c("POINT", "MULTIPOINT", "GEOMETRYCOLLECTION"))) {
    stop("No point geometry in: ", basename(path), call. = FALSE)
  }
  y <- suppressWarnings(st_collection_extract(x, "POINT", warn = FALSE))
  if (nrow(y) == 0) {
    y <- tryCatch(suppressWarnings(st_cast(x, "POINT", warn = FALSE)), error = function(e) NULL)
    if (is.null(y) || nrow(y) == 0) stop("No POINT geometries in: ", basename(path), call. = FALSE)
  }
  st_make_valid(y)
}

as_linestring_sf <- function(x) {
  gt <- unique(as.character(st_geometry_type(x, by_geometry = TRUE)))
  if (all(gt %in% c("LINESTRING", "MULTILINESTRING"))) {
    return(suppressWarnings(st_collection_extract(x, "LINESTRING", warn = FALSE)))
  }
  y <- suppressWarnings(st_collection_extract(x, "LINESTRING", warn = FALSE))
  if (nrow(y) == 0) stop("No LINESTRING geometries after extraction.", call. = FALSE)
  y
}

make_window_from_survey <- function(survey_sf, buffer_m = 0) {
  g_poly <- geom_to_polygon_sfc(st_geometry(st_make_valid(survey_sf)), st_crs(survey_sf))
  win <- st_union(g_poly)
  if (buffer_m != 0) win <- st_make_valid(st_buffer(win, dist = buffer_m))
  win_poly <- geom_to_polygon_sfc(win, st_crs(survey_sf))
  st_as_sf(st_sfc(st_union(win_poly), crs = st_crs(survey_sf)))
}

find_latest_file <- function(pattern, dir = data_dir) {
  hits <- list.files(dir, pattern = pattern, full.names = TRUE)
  if (length(hits) == 0) return(NA_character_)
  hits[which.max(file.info(hits)$mtime)]
}

read_feasible_window_for_site <- function(gpkg_path, site_name, target_epsg = 32718) {
  x <- read_first_layer(gpkg_path) |> st_transform(target_epsg) |> st_make_valid()
  if (!("site" %in% names(x))) stop("Feasible-window file lacks 'site' column: ", basename(gpkg_path), call. = FALSE)
  x <- x |> dplyr::filter(site == site_name)
  if (nrow(x) == 0) stop("No rows for site ", site_name, " in feasible-window file: ", basename(gpkg_path), call. = FALSE)
  g_poly <- geom_to_polygon_sfc(st_geometry(x), st_crs(x))
  st_as_sf(st_sfc(st_union(g_poly), crs = st_crs(g_poly)))
}

build_feasible_from_exclusions <- function(survey_sf, exclusions_sf = NULL, site_name = NA_character_) {
  survey_sf <- st_transform(st_make_valid(survey_sf), target_epsg)
  survey_poly <- geom_to_polygon_sfc(st_geometry(survey_sf), st_crs(survey_sf))
  survey_u <- st_union(survey_poly)

  if (is.null(exclusions_sf) || nrow(exclusions_sf) == 0 || all(st_is_empty(st_geometry(exclusions_sf)))) {
    out <- st_as_sf(st_sfc(survey_u, crs = st_crs(survey_sf)))
    out$site <- site_name
    return(out)
  }

  exclusions_sf <- st_transform(st_make_valid(exclusions_sf), st_crs(survey_sf))
  exclusions_sf <- exclusions_sf[!st_is_empty(exclusions_sf), , drop = FALSE]
  if (nrow(exclusions_sf) == 0) {
    out <- st_as_sf(st_sfc(survey_u, crs = st_crs(survey_sf)))
    out$site <- site_name
    return(out)
  }

  excl_poly <- geom_to_polygon_sfc(st_geometry(exclusions_sf), st_crs(exclusions_sf))
  excl_u <- st_union(excl_poly)
  diff_g <- suppressWarnings(st_difference(survey_u, excl_u))
  diff_poly <- geom_to_polygon_sfc(diff_g, st_crs(survey_sf))
  out <- st_as_sf(st_sfc(st_union(diff_poly), crs = st_crs(survey_sf)))
  out <- out[!st_is_empty(st_geometry(out)), , drop = FALSE]
  if (nrow(out) == 0) stop("Feasible window became empty for site: ", site_name, call. = FALSE)
  out$site <- site_name
  out
}

read_exclusions_for_site <- function(gpkg_path, site_name, target_epsg = 32718) {
  x <- read_first_layer(gpkg_path) |> st_transform(target_epsg) |> st_make_valid()
  if (!("site" %in% names(x))) stop("Exclusions file lacks 'site' column: ", basename(gpkg_path), call. = FALSE)
  x <- x |> dplyr::filter(site == site_name)
  if (nrow(x) == 0) {
    # return empty sf with polygon geometry and site column
    return(st_sf(site = character(0), geometry = st_sfc(crs = target_epsg)))
  }
  x
}

resolve_geomorphic_windows <- function(scenario_name, feasible_gpkg, exclusion_gpkg, h_survey, p_survey, target_epsg = 32718) {
  h_win <- NULL
  p_win <- NULL
  source_mode <- "feasible_windows"

  if (!is.na(feasible_gpkg) && file.exists(feasible_gpkg)) {
    h_try <- tryCatch(read_feasible_window_for_site(feasible_gpkg, "HUARABI", target_epsg), error = function(e) NULL)
    p_try <- tryCatch(read_feasible_window_for_site(feasible_gpkg, "PICHAUSA", target_epsg), error = function(e) NULL)
    if (!is_empty_window(h_try)) h_win <- h_try
    if (!is_empty_window(p_try)) p_win <- p_try
  }

  if (is_empty_window(h_win) || is_empty_window(p_win)) {
    if (is.na(exclusion_gpkg) || !file.exists(exclusion_gpkg)) {
      stop("Scenario ", scenario_name, " cannot be repaired because exclusions GPKG is missing.", call. = FALSE)
    }
    h_excl <- read_exclusions_for_site(exclusion_gpkg, "HUARABI", target_epsg)
    p_excl <- read_exclusions_for_site(exclusion_gpkg, "PICHAUSA", target_epsg)
    if (is_empty_window(h_win)) h_win <- build_feasible_from_exclusions(h_survey, h_excl, "HUARABI")
    if (is_empty_window(p_win)) p_win <- build_feasible_from_exclusions(p_survey, p_excl, "PICHAUSA")
    source_mode <- "rebuilt_from_exclusions"
  }

  assert_window_ok(h_win, paste0(scenario_name, " / HUARABI feasible window"))
  assert_window_ok(p_win, paste0(scenario_name, " / PICHAUSA feasible window"))
  list(h_win = h_win, p_win = p_win, source_mode = source_mode)
}

safe_union_sf <- function(x) {
  g <- st_union(st_make_valid(st_geometry(x)))
  st_as_sf(st_sfc(g, crs = st_crs(x)))
}

min_dist_to_roads <- function(pts_sf, roads_sf) {
  d <- st_distance(pts_sf, roads_sf)
  apply(d, 1, function(x) min(as.numeric(x)))
}

longest_linestring_sfg <- function(g, crs_obj) {
  sfc0 <- st_sfc(g, crs = crs_obj)
  sfcL <- tryCatch(st_collection_extract(sfc0, "LINESTRING", warn = FALSE), error = function(e) sfc0)
  if (length(sfcL) == 0) return(NULL)
  lens <- as.numeric(st_length(sfcL))
  sfcL[[which.max(lens)]]
}

sample_k_points_on_linestring <- function(ls_sfg, k = 20) {
  coords <- st_coordinates(st_sfc(ls_sfg))
  if (nrow(coords) < 2) return(list())
  dx <- diff(coords[, "X"])
  dy <- diff(coords[, "Y"])
  seglen <- sqrt(dx^2 + dy^2)
  total <- sum(seglen)
  if (!is.finite(total) || total <= 0) return(list())

  frac <- seq_len(k) / (k + 1)
  targets <- frac * total
  cum <- cumsum(seglen)

  lapply(targets, function(tg) {
    j <- which(cum >= tg)[1]
    prev <- if (j == 1) 0 else cum[j - 1]
    tt <- (tg - prev) / seglen[j]
    x <- coords[j, "X"] + tt * dx[j]
    y <- coords[j, "Y"] + tt * dy[j]
    st_point(c(x, y))
  })
}

make_pts_sf <- function(pts_sfg, crs_obj, extra_df) {
  st_sf(extra_df, geometry = st_sfc(pts_sfg, crs = crs_obj))
}

ls_center_radius <- function(ls_sfg) {
  c0 <- st_coordinates(st_sfc(ls_sfg))
  cx <- mean(c0[, "X"])
  cy <- mean(c0[, "Y"])
  r <- max(sqrt((c0[, "X"] - cx)^2 + (c0[, "Y"] - cy)^2))
  list(center = c(cx, cy), coords = c0[, c("X", "Y"), drop = FALSE], radius = r)
}

rotate_coords <- function(xy, theta) {
  R <- matrix(c(cos(theta), -sin(theta), sin(theta), cos(theta)), nrow = 2, byrow = TRUE)
  t(R %*% t(xy))
}

place_linestring_in_window <- function(template_ls_sfg, window_sfc, crs_obj, max_tries = 5000) {
  info <- ls_center_radius(template_ls_sfg)
  xy0 <- info$coords
  c0  <- info$center
  r   <- info$radius
  xy_centered <- cbind(xy0[, 1] - c0[1], xy0[, 2] - c0[2])

  win_inset <- tryCatch(st_buffer(window_sfc, dist = -r), error = function(e) NULL)
  can_inset <- !is.null(win_inset) && length(win_inset) > 0 &&
    is.finite(as.numeric(st_area(win_inset))) && as.numeric(st_area(win_inset)) > 0

  for (i in seq_len(max_tries)) {
    theta <- runif(1, 0, 2 * pi)
    xy_rot <- rotate_coords(xy_centered, theta)

    cpt <- if (can_inset) st_sample(win_inset, size = 1) else st_sample(window_sfc, size = 1)
    if (length(cpt) == 0) next
    cxy <- st_coordinates(cpt)[1, ]

    xy_new <- cbind(xy_rot[, 1] + cxy["X"], xy_rot[, 2] + cxy["Y"])
    ls_new <- st_linestring(xy_new)
    ls_sfc <- st_sfc(ls_new, crs = crs_obj)

    ok <- st_covered_by(ls_sfc, window_sfc, sparse = FALSE)[1, 1]
    if (isTRUE(ok)) return(list(ls = ls_new, tries = i, used_inset = can_inset, radius = r))
  }

  stop("Failed to place geoglyph within window after ", max_tries, " tries.", call. = FALSE)
}

trapz <- function(x, y) sum(diff(x) * (head(y, -1) + tail(y, -1)) / 2)

global_ecdf_stat <- function(d_sample, grid, F0_grid) {
  F <- stats::ecdf(d_sample)(grid)
  trapz(grid, (F - F0_grid)^2)
}

mc_p_value <- function(T_obs, T_sim) {
  (sum(T_sim >= T_obs) + 1) / (length(T_sim) + 1)
}

effect_from_sim <- function(d_obs, sim_d_list, T_obs, T_sim) {
  med_obs <- median(d_obs)
  med_sim <- vapply(sim_d_list, median, numeric(1))
  med_sim_center <- median(med_sim)
  med_ci <- as.numeric(quantile(med_sim, c(0.025, 0.975), names = FALSE))
  delta_median <- med_obs - med_sim_center

  T_center <- median(T_sim)
  T_ci <- as.numeric(quantile(T_sim, c(0.025, 0.975), names = FALSE))
  delta_T <- T_obs - T_center

  list(
    median_obs = med_obs,
    median_sim = med_sim_center,
    delta_median = delta_median,
    sim_median_ci_low = med_ci[1],
    sim_median_ci_high = med_ci[2],
    T_sim_median = T_center,
    delta_T = delta_T,
    T_sim_ci_low = T_ci[1],
    T_sim_ci_high = T_ci[2]
  )
}

build_ecdf_envelope <- function(sim_d_list, d_obs, grid_n = 300L, rmax = NULL) {
  if (is.null(rmax)) rmax <- max(c(d_obs, unlist(sim_d_list)))
  grid <- seq(0, rmax, length.out = grid_n)
  ecdf_mat <- vapply(sim_d_list, function(v) stats::ecdf(v)(grid), numeric(length(grid)))
  data.frame(
    r = grid,
    F_lo = apply(ecdf_mat, 1, stats::quantile, probs = 0.025, names = FALSE),
    F_hi = apply(ecdf_mat, 1, stats::quantile, probs = 0.975, names = FALSE),
    F_mu = rowMeans(ecdf_mat),
    F_obs = stats::ecdf(d_obs)(grid)
  )
}

crop_rgb_to_window <- function(rgb_path, survey_sf, pad_m = 75, max_cells = 1200000) {
  if (is.na(rgb_path) || !file.exists(rgb_path)) return(NULL)
  r <- terra::rast(rgb_path)
  v <- terra::vect(st_buffer(survey_sf, dist = pad_m))
  rc <- terra::crop(r, terra::ext(v), snap = "out")
  n_cells <- terra::ncell(rc)
  if (is.finite(n_cells) && n_cells > max_cells) {
    fact <- ceiling(sqrt(n_cells / max_cells))
    rc <- terra::aggregate(rc, fact = fact, fun = mean, na.rm = TRUE)
  }
  rc
}

choose_primary_scenario <- function(scenario_names, preference) {
  for (nm in preference) if (nm %in% scenario_names) return(nm)
  scenario_names[1]
}

# ----------------------------
# 4) Read inputs
# ----------------------------
h_survey <- read_huarabi_survey_clean(f_h_survey, target_epsg = target_epsg)
p_survey <- read_polygon_window(f_p_survey, target_epsg = target_epsg)

h_roads    <- read_lines(f_h_roads, target_epsg = target_epsg) |> as_linestring_sf()
p_roads    <- read_lines(f_p_roads, target_epsg = target_epsg) |> as_linestring_sf()
h_geog_raw <- read_first_layer(f_h_geog) |> st_transform(target_epsg) |> st_zm(drop = TRUE, what = "ZM")
p_geog_raw <- read_first_layer(f_p_geog) |> st_transform(target_epsg) |> st_zm(drop = TRUE, what = "ZM")
h_cer_raw  <- read_first_layer(f_h_ceram) |> st_transform(target_epsg) |> st_zm(drop = TRUE, what = "ZM")

if (!("LAYER" %in% names(h_geog_raw))) stop("HUARABI geoglyph layer lacks 'LAYER'.", call. = FALSE)

# ----------------------------
# 5) Geoglyph units and observed ceramic points
# ----------------------------
h_units <- h_geog_raw %>%
  filter(!is.na(LAYER), LAYER %in% HUARABI_FORMATIVE_MOTIFS) %>%
  group_by(LAYER) %>%
  summarise(do_union = TRUE, .groups = "drop") %>%
  mutate(site = "HUARABI", geog_id = paste0("HUARABI_", as.character(LAYER)), motif = as.character(LAYER))

p_units <- p_geog_raw %>%
  mutate(site = "PICHAUSA", feature_id = row_number(), geog_id = paste0("PICHAUSA_", sprintf("%02d", feature_id)), motif = if ("LAYER" %in% names(.)) as.character(LAYER) else NA_character_)

if (nrow(h_units) != 2) stop("HUARABI units != 2; check HUARABI_FORMATIVE_MOTIFS and LAYER values.", call. = FALSE)
if (nrow(p_units) != 2) stop("PICHAUSA units != 2; check Pichausa geoglyph layer feature count.", call. = FALSE)

extract_templates <- function(units_sf) {
  crs_obj <- st_crs(units_sf)
  geoms <- st_geometry(units_sf)
  templates <- vector("list", length(geoms))
  for (i in seq_along(geoms)) {
    ls <- longest_linestring_sfg(geoms[[i]], crs_obj)
    if (is.null(ls)) stop("Could not extract LINESTRING template for geoglyph index ", i, call. = FALSE)
    templates[[i]] <- ls
  }
  templates
}

h_templates <- extract_templates(h_units)
p_templates <- extract_templates(p_units)

h_cer_pts_sfc <- st_collection_extract(st_geometry(h_cer_raw), "POINT", warn = FALSE)
if (length(h_cer_pts_sfc) == 0) stop("No POINT geometries in ceramic layer after extraction.", call. = FALSE)

h_cer_obs_base <- st_as_sf(st_sfc(h_cer_pts_sfc, crs = st_crs(h_cer_raw))) %>%
  mutate(site = "HUARABI", feature_type = "CERAMIC", group_id = "HUARABI_CERAMICS", geog_id = NA_character_, motif = NA_character_, geog_len_m = NA_real_, k_pts = NA_integer_, pt_i = seq_len(n())) %>%
  select(site, feature_type, group_id, geog_id, motif, geog_len_m, k_pts, pt_i)

h_cer_obs_base$dist_to_road_m <- min_dist_to_roads(h_cer_obs_base, h_roads)
n_cer_h <- nrow(h_cer_obs_base)

# ----------------------------
# 6) Observed points for any k
# ----------------------------
build_obs_points_geoglyphs <- function(units_sf, templates, roads_sf, k_pts_per_geog) {
  crs_obj <- st_crs(units_sf)
  pts_all <- list(); meta_all <- list()
  for (i in seq_along(templates)) {
    pts_i <- sample_k_points_on_linestring(templates[[i]], k = k_pts_per_geog)
    if (length(pts_i) != k_pts_per_geog) stop("Observed sampling failed for geoglyph: ", units_sf$geog_id[i], call. = FALSE)
    meta_i <- data.frame(
      site = units_sf$site[i], feature_type = "GEOGLYPH", group_id = units_sf$geog_id[i],
      geog_id = units_sf$geog_id[i], motif = units_sf$motif[i],
      geog_len_m = as.numeric(st_length(st_sfc(templates[[i]], crs = crs_obj)))[1],
      k_pts = k_pts_per_geog, pt_i = seq_len(k_pts_per_geog)
    )
    pts_all[[i]] <- pts_i; meta_all[[i]] <- meta_i
  }
  pts_sfg <- do.call(c, pts_all)
  meta_df <- do.call(rbind, meta_all)
  pts_sf <- make_pts_sf(pts_sfg, crs_obj, meta_df)
  pts_sf$dist_to_road_m <- min_dist_to_roads(pts_sf, roads_sf)
  pts_sf
}

make_observed_for_k <- function(k_pts_per_geog) {
  h_pts_geog <- build_obs_points_geoglyphs(h_units, h_templates, h_roads, k_pts_per_geog)
  p_pts_geog <- build_obs_points_geoglyphs(p_units, p_templates, p_roads, k_pts_per_geog)
  obs_pts <- bind_rows(h_pts_geog, p_pts_geog, h_cer_obs_base)
  obs_group_summary <- obs_pts %>% st_drop_geometry() %>% group_by(site, feature_type, group_id) %>% summarise(
    n_points = n(), d_mean = mean(dist_to_road_m), d_median = median(dist_to_road_m),
    d_min = min(dist_to_road_m), d_p10 = as.numeric(quantile(dist_to_road_m, 0.10)),
    d_max = max(dist_to_road_m), .groups = "drop"
  )
  list(
    obs_pts = obs_pts,
    obs_group_summary = obs_group_summary,
    d_obs_all = obs_pts$dist_to_road_m,
    d_obs_h = obs_pts$dist_to_road_m[obs_pts$site == "HUARABI"],
    d_obs_p = obs_pts$dist_to_road_m[obs_pts$site == "PICHAUSA"]
  )
}

# ----------------------------
# 7) Scenario windows
# ----------------------------
scenario_windows <- list()

if (isTRUE(include_buffer_scenarios)) {
  for (b in buffer_scenarios_m) {
    nm <- paste0("survey_", b, "m")
    scenario_windows[[nm]] <- list(
      scenario = nm, source_type = "buffer", buffer_m = b,
      h_win = make_window_from_survey(h_survey, buffer_m = b),
      p_win = make_window_from_survey(p_survey, buffer_m = b),
      source_file = NA_character_, source_mode = "buffer"
    )
  }
}

if (isTRUE(include_geomorphic_scenarios)) {
  override_map <- list(screened = screened_gpkg_override, strict = strict_gpkg_override)
  excl_map <- list(screened = screened_excl_override, strict = strict_excl_override)

  for (sc in geomorphic_scenarios) {
    gpkg <- override_map[[sc]]
    excl_gpkg <- excl_map[[sc]]

    if (is.na(gpkg) || !nzchar(gpkg)) {
      pat <- paste0("^FORMATIVE_GEOMORPHIC_feasible_windows_", sc, "_.*\\.gpkg$")
      gpkg <- find_latest_file(pat, dir = data_dir)
    }
    if (is.na(excl_gpkg) || !nzchar(excl_gpkg)) {
      pat_ex <- paste0("^FORMATIVE_GEOMORPHIC_exclusions_", sc, "_.*\\.gpkg$")
      excl_gpkg <- find_latest_file(pat_ex, dir = data_dir)
    }

    if ((is.na(gpkg) || !file.exists(gpkg)) && (is.na(excl_gpkg) || !file.exists(excl_gpkg))) {
      message("Geomorphic scenario not found and will be skipped: ", sc)
      next
    }

    repaired <- resolve_geomorphic_windows(sc, gpkg, excl_gpkg, h_survey, p_survey, target_epsg = target_epsg)

    scenario_windows[[sc]] <- list(
      scenario = sc,
      source_type = "geomorphic_mask",
      buffer_m = NA_real_,
      h_win = repaired$h_win,
      p_win = repaired$p_win,
      source_file = if (!is.na(gpkg) && file.exists(gpkg)) gpkg else excl_gpkg,
      source_mode = repaired$source_mode,
      exclusion_file = excl_gpkg
    )
  }
}

if (length(scenario_windows) == 0) stop("No scenarios available. At least one survey or geomorphic scenario is required.", call. = FALSE)

scenario_names <- names(scenario_windows)
primary_scenario <- choose_primary_scenario(scenario_names, primary_scenario_preference)
message("Primary scenario for k-sensitivity = ", primary_scenario)

# ----------------------------
# 8) Monte Carlo for one scenario and one k
# ----------------------------
run_mc_for_scenario <- function(scenario_name, h_win, p_win, k_pts_per_geog, observed_bundle) {
  set.seed(123 + sum(utf8ToInt(scenario_name)) + as.integer(k_pts_per_geog) * 10000L)

  d_obs_h <- observed_bundle$d_obs_h
  d_obs_p <- observed_bundle$d_obs_p
  d_obs_all <- observed_bundle$d_obs_all

  h_area_ha <- as.numeric(st_area(st_union(h_win))) / 10000
  p_area_ha <- as.numeric(st_area(st_union(p_win))) / 10000

  h_win_sfc <- st_union(st_make_valid(h_win))
  p_win_sfc <- st_union(st_make_valid(p_win))

  crs_h <- st_crs(h_units)
  crs_p <- st_crs(p_units)

  sim_d_h <- vector("list", nsim)
  sim_d_p <- vector("list", nsim)
  sim_d_all <- vector("list", nsim)
  tries_h <- integer(0)
  tries_p <- integer(0)

  for (s in seq_len(nsim)) {
    d_h_geog <- numeric(0)
    for (i in seq_along(h_templates)) {
      pl <- place_linestring_in_window(h_templates[[i]], h_win_sfc, crs_h, max_tries = max_tries_place)
      tries_h <- c(tries_h, pl$tries)
      sim_pts_sfg <- sample_k_points_on_linestring(pl$ls, k = k_pts_per_geog)
      if (length(sim_pts_sfg) != k_pts_per_geog) stop("Simulated point sampling failed (HUARABI geoglyph).", call. = FALSE)
      sim_pts_sf <- st_as_sf(st_sfc(sim_pts_sfg, crs = crs_h))
      d_h_geog <- c(d_h_geog, min_dist_to_roads(sim_pts_sf, h_roads))
    }

    cer_samp <- st_sample(h_win_sfc, size = n_cer_h, type = "random")
    if (length(cer_samp) != n_cer_h) stop("Ceramic null sampling failed.", call. = FALSE)
    cer_sf <- st_as_sf(st_sfc(cer_samp, crs = crs_h))
    d_h_cer <- min_dist_to_roads(cer_sf, h_roads)
    d_h <- c(d_h_geog, d_h_cer)

    d_p <- numeric(0)
    for (i in seq_along(p_templates)) {
      pl <- place_linestring_in_window(p_templates[[i]], p_win_sfc, crs_p, max_tries = max_tries_place)
      tries_p <- c(tries_p, pl$tries)
      sim_pts_sfg <- sample_k_points_on_linestring(pl$ls, k = k_pts_per_geog)
      if (length(sim_pts_sfg) != k_pts_per_geog) stop("Simulated point sampling failed (PICHAUSA geoglyph).", call. = FALSE)
      sim_pts_sf <- st_as_sf(st_sfc(sim_pts_sfg, crs = crs_p))
      d_p <- c(d_p, min_dist_to_roads(sim_pts_sf, p_roads))
    }

    sim_d_h[[s]] <- d_h
    sim_d_p[[s]] <- d_p
    sim_d_all[[s]] <- c(d_h, d_p)
  }

  n_place_h <- length(tries_h)
  n_place_p <- length(tries_p)
  acc_rate_h <- if (n_place_h > 0) n_place_h / sum(tries_h) else NA_real_
  acc_rate_p <- if (n_place_p > 0) n_place_p / sum(tries_p) else NA_real_
  tries_h_median <- if (n_place_h > 0) median(tries_h) else NA_real_
  tries_p_median <- if (n_place_p > 0) median(tries_p) else NA_real_

  dmax_h <- max(c(d_obs_h, unlist(sim_d_h)))
  dmax_p <- max(c(d_obs_p, unlist(sim_d_p)))
  dmax_all <- max(c(d_obs_all, unlist(sim_d_all)))

  rmax_h <- dmax_h; rmax_p <- dmax_p; rmax_all <- dmax_all
  dr_h <- if (grid_n > 1) rmax_h / (grid_n - 1) else NA_real_
  dr_p <- if (grid_n > 1) rmax_p / (grid_n - 1) else NA_real_
  dr_all <- if (grid_n > 1) rmax_all / (grid_n - 1) else NA_real_

  grid_h <- seq(0, dmax_h, length.out = grid_n)
  grid_p <- seq(0, dmax_p, length.out = grid_n)
  grid_all <- seq(0, dmax_all, length.out = grid_n)

  ecdf_mat_h <- vapply(sim_d_h, function(v) stats::ecdf(v)(grid_h), numeric(length(grid_h)))
  F0_h <- rowMeans(ecdf_mat_h)
  T_obs_h <- global_ecdf_stat(d_obs_h, grid_h, F0_h)
  T_sim_h <- vapply(sim_d_h, function(v) global_ecdf_stat(v, grid_h, F0_h), numeric(1))
  p_huarabi <- mc_p_value(T_obs_h, T_sim_h)

  ecdf_mat_p <- vapply(sim_d_p, function(v) stats::ecdf(v)(grid_p), numeric(length(grid_p)))
  F0_p <- rowMeans(ecdf_mat_p)
  T_obs_p <- global_ecdf_stat(d_obs_p, grid_p, F0_p)
  T_sim_p <- vapply(sim_d_p, function(v) global_ecdf_stat(v, grid_p, F0_p), numeric(1))
  p_pichausa <- mc_p_value(T_obs_p, T_sim_p)

  ecdf_mat_all <- vapply(sim_d_all, function(v) stats::ecdf(v)(grid_all), numeric(length(grid_all)))
  F0_all <- rowMeans(ecdf_mat_all)
  T_obs_all <- global_ecdf_stat(d_obs_all, grid_all, F0_all)
  T_sim_all <- vapply(sim_d_all, function(v) global_ecdf_stat(v, grid_all, F0_all), numeric(1))
  p_pooled <- mc_p_value(T_obs_all, T_sim_all)

  eff_h <- effect_from_sim(d_obs_h, sim_d_h, T_obs_h, T_sim_h)
  eff_p <- effect_from_sim(d_obs_p, sim_d_p, T_obs_p, T_sim_p)
  eff_all <- effect_from_sim(d_obs_all, sim_d_all, T_obs_all, T_sim_all)

  list(
    scenario = scenario_name, k_pts_per_geog = k_pts_per_geog,
    h_area_ha = h_area_ha, p_area_ha = p_area_ha, n_cer_h = n_cer_h,
    grid_n = as.integer(grid_n), rmax_h = rmax_h, dr_h = dr_h, rmax_p = rmax_p, dr_p = dr_p,
    rmax_all = rmax_all, dr_all = dr_all, max_tries_place = as.integer(max_tries_place),
    acc_rate_huarabi = acc_rate_h, acc_rate_pichausa = acc_rate_p,
    tries_h_median = tries_h_median, tries_p_median = tries_p_median,
    T_obs_h = T_obs_h, p_huarabi = p_huarabi, T_obs_p = T_obs_p, p_pichausa = p_pichausa,
    T_obs_all = T_obs_all, p_pooled = p_pooled,
    eff_h = eff_h, eff_p = eff_p, eff_all = eff_all,
    sim_d_h = sim_d_h, sim_d_p = sim_d_p, sim_d_all = sim_d_all
  )
}

# ----------------------------
# 9) Main scenario analysis
# ----------------------------
obs_main <- make_observed_for_k(k_main)
mc_store <- vector("list", length(scenario_windows))
names(mc_store) <- names(scenario_windows)

message("\nRunning scenario analysis (k = ", k_main, "; nsim = ", nsim, ")")
for (nm in names(scenario_windows)) {
  message("  scenario = ", nm)
  sc <- scenario_windows[[nm]]
  mc_store[[nm]] <- tryCatch(
    run_mc_for_scenario(nm, sc$h_win, sc$p_win, k_main, obs_main),
    error = function(e) {
      message("    FAILED scenario=", nm, ": ", conditionMessage(e))
      NULL
    }
  )
}

mc_primary <- mc_store[[primary_scenario]]
if (is.null(mc_primary)) stop("Primary scenario failed. Fix geometry/topology or mask definitions.", call. = FALSE)

scenario_df <- data.frame(
  scenario = names(mc_store),
  scenario_type = vapply(scenario_windows, `[[`, character(1), "source_type"),
  source_file = vapply(scenario_windows, function(x) if (is.null(x$source_file)) NA_character_ else x$source_file, character(1)),
  source_mode = vapply(scenario_windows, function(x) if (is.null(x$source_mode)) NA_character_ else x$source_mode, character(1)),
  exclusion_file = vapply(scenario_windows, function(x) if (is.null(x$exclusion_file)) NA_character_ else x$exclusion_file, character(1)),
  buffer_m = vapply(scenario_windows, function(x) if (is.null(x$buffer_m)) NA_real_ else x$buffer_m, numeric(1)),
  k_pts_per_geog = k_main,
  h_area_ha = vapply(mc_store, function(x) if (is.null(x)) NA_real_ else x$h_area_ha, numeric(1)),
  p_area_ha = vapply(mc_store, function(x) if (is.null(x)) NA_real_ else x$p_area_ha, numeric(1)),
  n_cer_h = vapply(mc_store, function(x) if (is.null(x)) NA_integer_ else x$n_cer_h, integer(1)),
  T_obs_h = vapply(mc_store, function(x) if (is.null(x)) NA_real_ else x$T_obs_h, numeric(1)),
  p_huarabi = vapply(mc_store, function(x) if (is.null(x)) NA_real_ else x$p_huarabi, numeric(1)),
  T_obs_p = vapply(mc_store, function(x) if (is.null(x)) NA_real_ else x$T_obs_p, numeric(1)),
  p_pichausa = vapply(mc_store, function(x) if (is.null(x)) NA_real_ else x$p_pichausa, numeric(1)),
  grid_n = vapply(mc_store, function(x) if (is.null(x)) NA_integer_ else x$grid_n, integer(1)),
  HUARABI_rmax = vapply(mc_store, function(x) if (is.null(x)) NA_real_ else x$rmax_h, numeric(1)),
  HUARABI_dr = vapply(mc_store, function(x) if (is.null(x)) NA_real_ else x$dr_h, numeric(1)),
  PICHAUSA_rmax = vapply(mc_store, function(x) if (is.null(x)) NA_real_ else x$rmax_p, numeric(1)),
  PICHAUSA_dr = vapply(mc_store, function(x) if (is.null(x)) NA_real_ else x$dr_p, numeric(1)),
  max_tries_place = vapply(mc_store, function(x) if (is.null(x)) NA_integer_ else x$max_tries_place, integer(1)),
  HUARABI_accept_rate = vapply(mc_store, function(x) if (is.null(x)) NA_real_ else x$acc_rate_huarabi, numeric(1)),
  PICHAUSA_accept_rate = vapply(mc_store, function(x) if (is.null(x)) NA_real_ else x$acc_rate_pichausa, numeric(1)),
  HUARABI_median_tries = vapply(mc_store, function(x) if (is.null(x)) NA_real_ else x$tries_h_median, numeric(1)),
  PICHAUSA_median_tries = vapply(mc_store, function(x) if (is.null(x)) NA_real_ else x$tries_p_median, numeric(1))
)

if (WRITE_POOLED_COLUMNS) {
  scenario_df$T_obs_all <- vapply(mc_store, function(x) if (is.null(x)) NA_real_ else x$T_obs_all, numeric(1))
  scenario_df$p_pooled <- vapply(mc_store, function(x) if (is.null(x)) NA_real_ else x$p_pooled, numeric(1))
  scenario_df$POOLED_rmax <- vapply(mc_store, function(x) if (is.null(x)) NA_real_ else x$rmax_all, numeric(1))
  scenario_df$POOLED_dr <- vapply(mc_store, function(x) if (is.null(x)) NA_real_ else x$dr_all, numeric(1))
}

grab_eff <- function(x, which = c("h", "p", "all"), field) {
  if (is.null(x)) return(NA_real_)
  eff <- switch(which[1], h = x$eff_h, p = x$eff_p, all = x$eff_all)
  unname(eff[[field]])
}

effects_df <- data.frame(
  scenario = names(mc_store),
  scenario_type = vapply(scenario_windows, `[[`, character(1), "source_type"),
  source_mode = vapply(scenario_windows, function(x) if (is.null(x$source_mode)) NA_character_ else x$source_mode, character(1)),
  HUARABI_median_obs = vapply(mc_store, grab_eff, numeric(1), which = "h", field = "median_obs"),
  HUARABI_median_sim = vapply(mc_store, grab_eff, numeric(1), which = "h", field = "median_sim"),
  HUARABI_delta_median = vapply(mc_store, grab_eff, numeric(1), which = "h", field = "delta_median"),
  HUARABI_sim_median_ci_low = vapply(mc_store, grab_eff, numeric(1), which = "h", field = "sim_median_ci_low"),
  HUARABI_sim_median_ci_high = vapply(mc_store, grab_eff, numeric(1), which = "h", field = "sim_median_ci_high"),
  PICHAUSA_median_obs = vapply(mc_store, grab_eff, numeric(1), which = "p", field = "median_obs"),
  PICHAUSA_median_sim = vapply(mc_store, grab_eff, numeric(1), which = "p", field = "median_sim"),
  PICHAUSA_delta_median = vapply(mc_store, grab_eff, numeric(1), which = "p", field = "delta_median"),
  PICHAUSA_sim_median_ci_low = vapply(mc_store, grab_eff, numeric(1), which = "p", field = "sim_median_ci_low"),
  PICHAUSA_sim_median_ci_high = vapply(mc_store, grab_eff, numeric(1), which = "p", field = "sim_median_ci_high"),
  HUARABI_accept_rate = vapply(mc_store, function(x) if (is.null(x)) NA_real_ else x$acc_rate_huarabi, numeric(1)),
  PICHAUSA_accept_rate = vapply(mc_store, function(x) if (is.null(x)) NA_real_ else x$acc_rate_pichausa, numeric(1)),
  HUARABI_median_tries = vapply(mc_store, function(x) if (is.null(x)) NA_real_ else x$tries_h_median, numeric(1)),
  PICHAUSA_median_tries = vapply(mc_store, function(x) if (is.null(x)) NA_real_ else x$tries_p_median, numeric(1))
)

if (WRITE_POOLED_COLUMNS) {
  effects_df$POOLED_median_obs <- vapply(mc_store, grab_eff, numeric(1), which = "all", field = "median_obs")
  effects_df$POOLED_median_sim <- vapply(mc_store, grab_eff, numeric(1), which = "all", field = "median_sim")
  effects_df$POOLED_delta_median <- vapply(mc_store, grab_eff, numeric(1), which = "all", field = "delta_median")
  effects_df$POOLED_sim_median_ci_low <- vapply(mc_store, grab_eff, numeric(1), which = "all", field = "sim_median_ci_low")
  effects_df$POOLED_sim_median_ci_high <- vapply(mc_store, grab_eff, numeric(1), which = "all", field = "sim_median_ci_high")
}

# ----------------------------
# 10) k-sensitivity within the primary scenario
# ----------------------------
message("\nRunning k-sensitivity within primary scenario = ", primary_scenario)
k_sens_rows <- list(); ecdf_k_store <- list(); primary_window <- scenario_windows[[primary_scenario]]
for (kk in k_values) {
  message("  k = ", kk)
  obs_k <- make_observed_for_k(kk)
  mc_k <- run_mc_for_scenario(primary_scenario, primary_window$h_win, primary_window$p_win, kk, obs_k)
  k_sens_rows[[as.character(kk)]] <- data.frame(
    primary_scenario = primary_scenario, k_pts_per_geog = kk,
    p_huarabi = mc_k$p_huarabi, p_pichausa = mc_k$p_pichausa, p_pooled = mc_k$p_pooled,
    HUARABI_delta_median = mc_k$eff_h$delta_median,
    HUARABI_sim_median_ci_low = mc_k$eff_h$sim_median_ci_low,
    HUARABI_sim_median_ci_high = mc_k$eff_h$sim_median_ci_high,
    PICHAUSA_delta_median = mc_k$eff_p$delta_median,
    PICHAUSA_sim_median_ci_low = mc_k$eff_p$sim_median_ci_low,
    PICHAUSA_sim_median_ci_high = mc_k$eff_p$sim_median_ci_high,
    HUARABI_accept_rate = mc_k$acc_rate_huarabi,
    PICHAUSA_accept_rate = mc_k$acc_rate_pichausa,
    HUARABI_median_tries = mc_k$tries_h_median,
    PICHAUSA_median_tries = mc_k$tries_p_median
  )
  env_h <- build_ecdf_envelope(mc_k$sim_d_h, obs_k$d_obs_h, grid_n = grid_n)
  env_p <- build_ecdf_envelope(mc_k$sim_d_p, obs_k$d_obs_p, grid_n = grid_n)
  env_h$site <- "Huarabí"; env_h$k <- kk
  env_p$site <- "Pichausa"; env_p$k <- kk
  ecdf_k_store[[as.character(kk)]] <- rbind(env_h, env_p)
}
k_sensitivity <- do.call(rbind, k_sens_rows)
df_ecdf_k <- do.call(rbind, ecdf_k_store)

# ----------------------------
# 11) Write outputs
# ----------------------------
stamp <- stamp_now()
fig_dir <- file.path(data_dir, "FIGURES_SI")
if (!dir.exists(fig_dir)) dir.create(fig_dir, recursive = TRUE)

out_windows_gpkg <- file.path(data_dir, paste0("FORMATIVE_GEOMORPHIC_windows_used_", stamp, ".gpkg"))
out_scen_csv <- file.path(data_dir, paste0("FORMATIVE_GEOMORPHIC_MC_scenarios_", stamp, ".csv"))
out_eff_csv <- file.path(data_dir, paste0("FORMATIVE_GEOMORPHIC_MC_effects_", stamp, ".csv"))
out_k_csv <- file.path(data_dir, paste0("FORMATIVE_GEOMORPHIC_k_sensitivity_", stamp, ".csv"))
out_ecdf_csv <- file.path(data_dir, paste0("FORMATIVE_GEOMORPHIC_ECDF_k_sensitivity_", stamp, ".csv"))
out_rds <- file.path(data_dir, paste0("FORMATIVE_GEOMORPHIC_MC_store_", stamp, ".rds"))

windows_all <- bind_rows(lapply(names(scenario_windows), function(nm) {
  sc <- scenario_windows[[nm]]
  bind_rows(
    sc$h_win |> mutate(site = "HUARABI", scenario = nm, source_type = sc$source_type, source_mode = sc$source_mode),
    sc$p_win |> mutate(site = "PICHAUSA", scenario = nm, source_type = sc$source_type, source_mode = sc$source_mode)
  ) |> select(site, scenario, source_type, source_mode)
}))

st_write(windows_all, out_windows_gpkg, layer = "windows", append = FALSE, quiet = TRUE)
write.csv(scenario_df, out_scen_csv, row.names = FALSE)
write.csv(effects_df, out_eff_csv, row.names = FALSE)
write.csv(k_sensitivity, out_k_csv, row.names = FALSE)
write.csv(df_ecdf_k, out_ecdf_csv, row.names = FALSE)
saveRDS(mc_store, out_rds)

# ----------------------------
# 12) Figures
# ----------------------------
if (primary_scenario %in% geomorphic_scenarios) {
  h_rgb <- crop_rgb_to_window(r_h, h_survey, pad_m = 75, max_cells = 1200000)
  p_rgb <- crop_rgb_to_window(r_p, p_survey, pad_m = 75, max_cells = 1200000)
  h_primary <- scenario_windows[[primary_scenario]]$h_win
  p_primary <- scenario_windows[[primary_scenario]]$p_win

  out_map <- file.path(fig_dir, paste0("SI_FIG_G1_geomorphic_window_map_", stamp, ".tiff"))
  tiff(out_map, width = 220, height = 120, units = "mm", res = 600, compression = "lzw")
  op <- par(no.readonly = TRUE)
  layout(matrix(1:2, nrow = 1)); par(mar = c(2, 2, 2, 1))

  if (!is.null(h_rgb)) {
    terra::plotRGB(h_rgb, r = 1, g = 2, b = 3, axes = FALSE, main = paste("Huarabí |", primary_scenario))
  } else {
    plot(st_geometry(h_survey), axes = FALSE, main = paste("Huarabí |", primary_scenario), border = NA)
  }
  plot(st_geometry(h_survey), add = TRUE, border = "black", lwd = 2)
  plot(st_geometry(h_primary), add = TRUE, col = adjustcolor("chartreuse3", alpha.f = 0.25), border = "chartreuse4", lwd = 2)
  plot(st_geometry(h_roads), add = TRUE, col = "gold", lwd = 1)
  plot(st_geometry(h_units), add = TRUE, col = "red", lwd = 2)
  plot(st_geometry(st_as_sf(st_geometry(h_cer_obs_base))), add = TRUE, col = "cyan", pch = 16, cex = 0.8)

  if (!is.null(p_rgb)) {
    terra::plotRGB(p_rgb, r = 1, g = 2, b = 3, axes = FALSE, main = paste("Pichausa |", primary_scenario))
  } else {
    plot(st_geometry(p_survey), axes = FALSE, main = paste("Pichausa |", primary_scenario), border = NA)
  }
  plot(st_geometry(p_survey), add = TRUE, border = "black", lwd = 2)
  plot(st_geometry(p_primary), add = TRUE, col = adjustcolor("chartreuse3", alpha.f = 0.25), border = "chartreuse4", lwd = 2)
  plot(st_geometry(p_roads), add = TRUE, col = "gold", lwd = 1)
  plot(st_geometry(p_units), add = TRUE, col = "red", lwd = 2)

  par(op); dev.off()
}

# G2. Acceptance diagnostics by scenario.
df_acc_long <- rbind(
  data.frame(scenario = scenario_df$scenario, site = "Huarabí", metric = "Acceptance rate", value = scenario_df$HUARABI_accept_rate),
  data.frame(scenario = scenario_df$scenario, site = "Pichausa", metric = "Acceptance rate", value = scenario_df$PICHAUSA_accept_rate),
  data.frame(scenario = scenario_df$scenario, site = "Huarabí", metric = "Median tries", value = scenario_df$HUARABI_median_tries),
  data.frame(scenario = scenario_df$scenario, site = "Pichausa", metric = "Median tries", value = scenario_df$PICHAUSA_median_tries)
)
df_acc_long$scenario <- factor(df_acc_long$scenario, levels = scenario_df$scenario)

p_acc <- ggplot(subset(df_acc_long, metric == "Acceptance rate"), aes(x = scenario, y = value, group = site, linetype = site, shape = site)) +
  geom_line(linewidth = 0.6) + geom_point(size = 2.2) +
  labs(x = "Scenario", y = "Acceptance rate") + theme_minimal(base_size = 10) +
  theme(axis.text.x = element_text(angle = 45, hjust = 1), legend.position = "top", legend.title = element_blank())

p_tries <- ggplot(subset(df_acc_long, metric == "Median tries"), aes(x = scenario, y = value, group = site, linetype = site, shape = site)) +
  geom_line(linewidth = 0.6) + geom_point(size = 2.2) +
  labs(x = "Scenario", y = "Median placement attempts") + theme_minimal(base_size = 10) +
  theme(axis.text.x = element_text(angle = 45, hjust = 1), legend.position = "none")

fig_G2 <- p_acc / p_tries + plot_annotation(title = "SI Figure G2. Monte Carlo placement diagnostics by scenario")
ggsave(filename = file.path(fig_dir, paste0("SI_FIG_G2_acceptance_by_scenario_", stamp, ".tiff")), plot = fig_G2, width = 170, height = 130, units = "mm", dpi = 600, compression = "lzw")

# G3. Observed vs simulated medians by scenario.
df_G3 <- rbind(
  data.frame(site = "Huarabí", scenario = effects_df$scenario, median_obs = effects_df$HUARABI_median_obs, median_sim = effects_df$HUARABI_median_sim, sim_lo = effects_df$HUARABI_sim_median_ci_low, sim_hi = effects_df$HUARABI_sim_median_ci_high),
  data.frame(site = "Pichausa", scenario = effects_df$scenario, median_obs = effects_df$PICHAUSA_median_obs, median_sim = effects_df$PICHAUSA_median_sim, sim_lo = effects_df$PICHAUSA_sim_median_ci_low, sim_hi = effects_df$PICHAUSA_sim_median_ci_high)
)
df_G3$scenario <- factor(df_G3$scenario, levels = effects_df$scenario)
df_G3$site <- factor(df_G3$site, levels = c("Huarabí", "Pichausa"))

p_G3 <- ggplot(df_G3, aes(x = median_sim, y = median_obs)) +
  geom_errorbarh(aes(xmin = sim_lo, xmax = sim_hi), height = 0.0, linewidth = 0.4) +
  geom_point(size = 2.2) +
  facet_grid(site ~ scenario, scales = "free_x") +
  labs(x = "Simulated median (m) [95% interval]", y = "Observed median (m)", title = "SI Figure G3. Observed vs simulated medians by scenario") +
  theme_minimal(base_size = 10)
ggsave(filename = file.path(fig_dir, paste0("SI_FIG_G3_obs_vs_sim_medians_by_scenario_", stamp, ".tiff")), plot = p_G3, width = 220, height = 120, units = "mm", dpi = 600, compression = "lzw")

# G4. ECDF envelopes for k-sensitivity within the primary scenario.
df_ecdf_k$site <- factor(df_ecdf_k$site, levels = c("Huarabí", "Pichausa"))
df_ecdf_k$k <- factor(df_ecdf_k$k, levels = k_values)

p_G4 <- ggplot(df_ecdf_k, aes(x = r)) +
  geom_ribbon(aes(ymin = F_lo, ymax = F_hi), alpha = 0.20) +
  geom_line(aes(y = F_mu), linewidth = 0.45) +
  geom_line(aes(y = F_obs), linewidth = 0.95) +
  facet_grid(site ~ k, scales = "free_x") +
  labs(x = "Distance to nearest mapped route (m)", y = "ECDF", title = paste0("SI Figure G4. k-sensitivity ECDF envelopes (primary scenario = ", primary_scenario, ")")) +
  theme_minimal(base_size = 10)
ggsave(filename = file.path(fig_dir, paste0("SI_FIG_G4_k_sensitivity_ECDF_", stamp, ".tiff")), plot = p_G4, width = 190, height = 110, units = "mm", dpi = 600, compression = "lzw")

message("\nWrote key outputs:")
message("  ", out_windows_gpkg)
message("  ", out_scen_csv)
message("  ", out_eff_csv)
message("  ", out_k_csv)
message("  ", out_ecdf_csv)
message("  ", out_rds)
message("  ", fig_dir)
message("\nDone.")
