# Supplementary material for: Geoglyphs and formative-period activity in the middle Chillón Valley, Peru: Ceramic association and null-model tests of route proximity
Source: PLoS One. 2026 Jun 8;21(6):e0350855. doi: 10.1371/journal.pone.0350855 (PMC13245780; doi:10.1371/journal.pone.0350855)
Supplement: S4 Code — Specifically, it reads the scenario-level statistics, median-effect summaries, and optional ECDF k-sensitivity file, then regenerates the TIFF versions of the SI figures for placement diagnostics, observed-versus-simulated. (R) [file pone.0350855.s012.R]

# ============================================================
# FORMATIVE GEOGLYPHS (Huarabí + Pichausa)
# R03. Rebuild geomorphically screened SI figures from CSV outputs.
#
# INPUTS
#   - FORMATIVE_GEOMORPHIC_MC_scenarios_<stamp>.csv
#   - FORMATIVE_GEOMORPHIC_MC_effects_<stamp>.csv
#   - FORMATIVE_GEOMORPHIC_ECDF_k_sensitivity_<stamp>.csv (optional)
#
# OUTPUTS
#   - SI_FIG_G2_acceptance_by_scenario_<stamp>.tiff
#   - SI_FIG_G3_obs_vs_sim_medians_by_scenario_<stamp>.tiff
#   - SI_FIG_G4_k_sensitivity_ECDF_<stamp>.tiff (if ECDF CSV exists)
# ============================================================

library(ggplot2)
library(patchwork)

# ---- set your folder and timestamp (matches filenames) ----
data_dir <- "C:/Users/chris/Documents/Papers CM/Formative Chillon/PICHAUSA Y HUARABI FINAL/proyecto empaquetado"
stamp <- "20260406_000000"  # <-- replace with your actual timestamp

# ---- input files ----
f_scen <- file.path(data_dir, paste0("FORMATIVE_GEOMORPHIC_MC_scenarios_", stamp, ".csv"))
f_eff  <- file.path(data_dir, paste0("FORMATIVE_GEOMORPHIC_MC_effects_", stamp, ".csv"))
f_ecdf <- file.path(data_dir, paste0("FORMATIVE_GEOMORPHIC_ECDF_k_sensitivity_", stamp, ".csv"))  # optional

stopifnot(file.exists(f_scen), file.exists(f_eff))

mc_scen <- read.csv(f_scen, stringsAsFactors = FALSE)
mc_eff  <- read.csv(f_eff, stringsAsFactors = FALSE)

fig_dir <- file.path(data_dir, "FIGURES_SI")
if (!dir.exists(fig_dir)) dir.create(fig_dir, recursive = TRUE)

# ============================================================
# SI Figure G2: placement diagnostics by scenario
# ============================================================
df_acc_long <- rbind(
  data.frame(scenario = mc_scen$scenario, site = "Huarabí", metric = "Acceptance rate", value = mc_scen$HUARABI_accept_rate),
  data.frame(scenario = mc_scen$scenario, site = "Pichausa", metric = "Acceptance rate", value = mc_scen$PICHAUSA_accept_rate),
  data.frame(scenario = mc_scen$scenario, site = "Huarabí", metric = "Median tries", value = mc_scen$HUARABI_median_tries),
  data.frame(scenario = mc_scen$scenario, site = "Pichausa", metric = "Median tries", value = mc_scen$PICHAUSA_median_tries)
)

df_acc_long$scenario <- factor(df_acc_long$scenario, levels = mc_scen$scenario)

p_acc <- ggplot(subset(df_acc_long, metric == "Acceptance rate"),
                aes(x = scenario, y = value, group = site, linetype = site, shape = site)) +
  geom_line(linewidth = 0.6) +
  geom_point(size = 2.2) +
  labs(x = "Scenario", y = "Acceptance rate") +
  theme_minimal(base_size = 10) +
  theme(axis.text.x = element_text(angle = 45, hjust = 1), legend.position = "top", legend.title = element_blank())

p_tries <- ggplot(subset(df_acc_long, metric == "Median tries"),
                  aes(x = scenario, y = value, group = site, linetype = site, shape = site)) +
  geom_line(linewidth = 0.6) +
  geom_point(size = 2.2) +
  labs(x = "Scenario", y = "Median placement attempts") +
  theme_minimal(base_size = 10) +
  theme(axis.text.x = element_text(angle = 45, hjust = 1), legend.position = "none")

fig_G2 <- p_acc / p_tries + plot_annotation(title = "SI Figure G2. Monte Carlo placement diagnostics by scenario")

out_G2 <- file.path(fig_dir, paste0("SI_FIG_G2_acceptance_by_scenario_", stamp, ".tiff"))
ggsave(out_G2, fig_G2, width = 170, height = 130, units = "mm", dpi = 600, compression = "lzw")

# ============================================================
# SI Figure G3: observed vs simulated medians by scenario
# ============================================================
df_G3 <- rbind(
  data.frame(site = "Huarabí",
             scenario = mc_eff$scenario,
             median_obs = mc_eff$HUARABI_median_obs,
             median_sim = mc_eff$HUARABI_median_sim,
             sim_lo = mc_eff$HUARABI_sim_median_ci_low,
             sim_hi = mc_eff$HUARABI_sim_median_ci_high),
  data.frame(site = "Pichausa",
             scenario = mc_eff$scenario,
             median_obs = mc_eff$PICHAUSA_median_obs,
             median_sim = mc_eff$PICHAUSA_median_sim,
             sim_lo = mc_eff$PICHAUSA_sim_median_ci_low,
             sim_hi = mc_eff$PICHAUSA_sim_median_ci_high)
)

df_G3$scenario <- factor(df_G3$scenario, levels = mc_eff$scenario)
df_G3$site <- factor(df_G3$site, levels = c("Huarabí", "Pichausa"))

p_G3 <- ggplot(df_G3, aes(x = median_sim, y = median_obs)) +
  geom_errorbarh(aes(xmin = sim_lo, xmax = sim_hi), height = 0.0, linewidth = 0.4) +
  geom_point(size = 2.2) +
  facet_grid(site ~ scenario, scales = "free_x") +
  labs(x = "Simulated median (m) [95% interval]",
       y = "Observed median (m)",
       title = "SI Figure G3. Observed vs simulated medians by scenario") +
  theme_minimal(base_size = 10)

out_G3 <- file.path(fig_dir, paste0("SI_FIG_G3_obs_vs_sim_medians_by_scenario_", stamp, ".tiff"))
ggsave(out_G3, p_G3, width = 220, height = 120, units = "mm", dpi = 600, compression = "lzw")

# ============================================================
# SI Figure G4: k-sensitivity ECDF envelopes (ONLY if file exists)
# ============================================================
if (file.exists(f_ecdf)) {
  df_ecdf <- read.csv(f_ecdf, stringsAsFactors = FALSE)

  needed <- c("r", "F_lo", "F_hi", "F_mu", "F_obs", "site", "k")
  missing <- setdiff(needed, names(df_ecdf))
  if (length(missing) > 0) {
    stop("ECDF envelope file exists but is missing columns: ", paste(missing, collapse = ", "), call. = FALSE)
  }

  df_ecdf$site <- factor(df_ecdf$site, levels = c("Huarabí", "Pichausa"))
  if (is.numeric(df_ecdf$k)) {
    df_ecdf$k <- factor(df_ecdf$k, levels = sort(unique(df_ecdf$k)))
  } else {
    df_ecdf$k <- factor(df_ecdf$k, levels = unique(df_ecdf$k))
  }

  p_G4 <- ggplot(df_ecdf, aes(x = r)) +
    geom_ribbon(aes(ymin = F_lo, ymax = F_hi), alpha = 0.20) +
    geom_line(aes(y = F_mu), linewidth = 0.45) +
    geom_line(aes(y = F_obs), linewidth = 0.95) +
    facet_grid(site ~ k, scales = "free_x") +
    labs(x = "Distance to nearest mapped route (m)",
         y = "ECDF",
         title = "SI Figure G4. k-sensitivity ECDF envelopes") +
    theme_minimal(base_size = 10)

  out_G4 <- file.path(fig_dir, paste0("SI_FIG_G4_k_sensitivity_ECDF_", stamp, ".tiff"))
  ggsave(out_G4, p_G4, width = 190, height = 110, units = "mm", dpi = 600, compression = "lzw")

  message("Wrote G2, G3, and G4 to: ", fig_dir)
} else {
  message("Wrote G2 and G3 to: ", fig_dir)
  message("G4 not produced because the ECDF envelope file is missing: ", f_ecdf)
}
